# Supplementary material for: Additions to tribe Chromosereae (Basidiomycota, Hygrophoraceae) from China, including Sinohygrocybe gen. nov. and a first report of Gloioxanthomycesnitidus
Source: MycoKeys. 2018 Aug 28;(38):59–76. doi: 10.3897/mycokeys.38.25427 (PMC6160846; doi:10.3897/mycokeys.38.25427)
Supplement: XML Treatment for Sinohygrocybe [file mycokeys.38.25427-treatment1.xml]

<!DOCTYPE tp:taxon-treatment
  PUBLIC "-//TaxonX//DTD Taxonomic Treatment Publishing DTD v0 20100105//EN" "tax-treatment-NSO.dtd">
<tp:taxon-treatment xmlns:tp="http://www.plazi.org/taxpub"><tp:treatment-meta><kwd-group><label>Taxon classification</label><kwd><named-content xmlns:xlink="http://www.w3.org/1999/xlink" content-type="kingdom">Fungi</named-content></kwd><kwd><named-content xmlns:xlink="http://www.w3.org/1999/xlink" content-type="order">Agaricales</named-content></kwd><kwd><named-content xmlns:xlink="http://www.w3.org/1999/xlink" content-type="family">Hygrophoraceae</named-content></kwd></kwd-group><mixed-citation publication-type="journal"><person-group><name><surname>Wang</surname><given-names>Chao-Qun</given-names></name><name><surname>Zhang</surname><given-names>Ming</given-names></name><name><surname>Li</surname><given-names>Tai-Hui</given-names></name><name><surname>Liang</surname><given-names>Xi-Shen</given-names></name><name><surname>Shen</surname><given-names>Ya-Heng</given-names></name></person-group><article-title>Additions to tribe Chromosereae (<tp:taxon-name><tp:taxon-name-part taxon-name-part-type="phylum">Basidiomycota</tp:taxon-name-part></tp:taxon-name>, <tp:taxon-name><tp:taxon-name-part taxon-name-part-type="family">Hygrophoraceae</tp:taxon-name-part></tp:taxon-name>) from China, including <italic><tp:taxon-name><tp:taxon-name-part taxon-name-part-type="genus" reg="Sinohygrocybe">Sinohygrocybe</tp:taxon-name-part></tp:taxon-name></italic> gen. nov. and a first report of <italic><tp:taxon-name><tp:taxon-name-part taxon-name-part-type="genus" reg="Gloioxanthomyces">Gloioxanthomyces</tp:taxon-name-part><tp:taxon-name-part taxon-name-part-type="species" reg="nitidus">nitidus</tp:taxon-name-part></tp:taxon-name></italic></article-title><source>MycoKeys</source><day>28</day><month>8</month><year>2018</year><volume>2018</volume><issue>38</issue><fpage>59</fpage><lpage>76</lpage><pub-id pub-id-type="doi">10.3897/mycokeys.38.25427</pub-id></mixed-citation></tp:treatment-meta><tp:nomenclature><tp:taxon-name>
              <tp:taxon-name-part taxon-name-part-type="genus" reg="Sinohygrocybe">Sinohygrocybe</tp:taxon-name-part>
              <object-id xmlns:xlink="http://www.w3.org/1999/xlink" content-type="mycobank" xlink:type="simple">MB824821</object-id>
            </tp:taxon-name><tp:taxon-authority>C.Q. Wang, Ming Zhang &amp; T.H. Li</tp:taxon-authority><tp:taxon-status xmlns:xlink="http://www.w3.org/1999/xlink" xlink:type="simple">gen. nov.</tp:taxon-status></tp:nomenclature><tp:treatment-sec sec-type="diagnosis" id="SECID0ESBCI"><title>Diagnosis.</title><p>Differs from <italic><tp:taxon-name><tp:taxon-name-part taxon-name-part-type="genus" reg="Chromosera">Chromosera</tp:taxon-name-part></tp:taxon-name></italic> and <italic><tp:taxon-name><tp:taxon-name-part taxon-name-part-type="genus" reg="Gloioxanthomyces">Gloioxanthomyces</tp:taxon-name-part></tp:taxon-name></italic> by its less omphalioid, more robust basidiomata, dry to subviscid pileus, dry and white tomentose stipe, more elongated basidia, higher length ratio (up to 8 times) of basidia to basidospores.</p></tp:treatment-sec><tp:treatment-sec sec-type="etymology" id="SECID0EGCCI"><title>Etymology.</title><p><italic>Sino</italic>- refers China, the holotype’s location of the genus; -<italic>hygrocybe</italic> indicates that it is a <italic><tp:taxon-name><tp:taxon-name-part taxon-name-part-type="genus" reg="Hygrocybe">Hygrocybe</tp:taxon-name-part></tp:taxon-name></italic>-like genus.</p></tp:treatment-sec><tp:treatment-sec sec-type="type species" id="SECID0EXCCI"><title>Type species.</title><p><italic><tp:taxon-name><tp:taxon-name-part taxon-name-part-type="genus" reg="Sinohygrocybe">Sinohygrocybe</tp:taxon-name-part><tp:taxon-name-part taxon-name-part-type="species" reg="tomentosipes">tomentosipes</tp:taxon-name-part></tp:taxon-name></italic> C.Q. Wang, Ming Zhang &amp; T.H. Li</p></tp:treatment-sec><tp:treatment-sec sec-type="description" id="SECID0EIDCI"><title>Description.</title><p>Basidiomata medium-sized, subcaespiotose. Pileus convex to applanate, slightly depressed in the centre, yellow, orangish-yellow to orange, dry to subviscid, slightly when wet, never strongly gelatinised or glutinous. Lamellae adnate to decurrent, concolorous with pileus, with usually furcate and interveined lamellulae. Stipe yellow to whitish or almost concolorous with pileus, yellow or covered by white to yellowish-white tomentum. Basidiospores ellipsoid to oblong, ovoid, Qm = 1.6-1.7, not constricted, thin-walled, inamyloid, hyaline, smooth; basidia usually 4-sterigmate, 41–80 μm long, ratio of basidia to basidiospore length over 5 (up to 8), with basal clamp connection. Pileipellis and stipitipellis a cutis. Lamellar trama subregular. Clamp connections present throughout.</p></tp:treatment-sec></tp:taxon-treatment>
