# Supplementary material for: Additions to tribe Chromosereae (Basidiomycota, Hygrophoraceae) from China, including Sinohygrocybe gen. nov. and a first report of Gloioxanthomycesnitidus
Source: MycoKeys. 2018 Aug 28;(38):59–76. doi: 10.3897/mycokeys.38.25427 (PMC6160846; doi:10.3897/mycokeys.38.25427)
Supplement: XML Treatment for Sinohygrocybe tomentosipes [file mycokeys.38.25427-treatment2.xml]

<!DOCTYPE tp:taxon-treatment
  PUBLIC "-//TaxonX//DTD Taxonomic Treatment Publishing DTD v0 20100105//EN" "tax-treatment-NSO.dtd">
<tp:taxon-treatment xmlns:tp="http://www.plazi.org/taxpub"><tp:treatment-meta><kwd-group><label>Taxon classification</label><kwd><named-content xmlns:xlink="http://www.w3.org/1999/xlink" content-type="kingdom">Fungi</named-content></kwd><kwd><named-content xmlns:xlink="http://www.w3.org/1999/xlink" content-type="order">Agaricales</named-content></kwd><kwd><named-content xmlns:xlink="http://www.w3.org/1999/xlink" content-type="family">Hygrophoraceae</named-content></kwd></kwd-group><mixed-citation publication-type="journal"><person-group><name><surname>Wang</surname><given-names>Chao-Qun</given-names></name><name><surname>Zhang</surname><given-names>Ming</given-names></name><name><surname>Li</surname><given-names>Tai-Hui</given-names></name><name><surname>Liang</surname><given-names>Xi-Shen</given-names></name><name><surname>Shen</surname><given-names>Ya-Heng</given-names></name></person-group><article-title>Additions to tribe Chromosereae (<tp:taxon-name><tp:taxon-name-part taxon-name-part-type="phylum">Basidiomycota</tp:taxon-name-part></tp:taxon-name>, <tp:taxon-name><tp:taxon-name-part taxon-name-part-type="family">Hygrophoraceae</tp:taxon-name-part></tp:taxon-name>) from China, including <italic><tp:taxon-name><tp:taxon-name-part taxon-name-part-type="genus" reg="Sinohygrocybe">Sinohygrocybe</tp:taxon-name-part></tp:taxon-name></italic> gen. nov. and a first report of <italic><tp:taxon-name><tp:taxon-name-part taxon-name-part-type="genus" reg="Gloioxanthomyces">Gloioxanthomyces</tp:taxon-name-part><tp:taxon-name-part taxon-name-part-type="species" reg="nitidus">nitidus</tp:taxon-name-part></tp:taxon-name></italic></article-title><source>MycoKeys</source><day>28</day><month>8</month><year>2018</year><volume>2018</volume><issue>38</issue><fpage>59</fpage><lpage>76</lpage><pub-id pub-id-type="doi">10.3897/mycokeys.38.25427</pub-id></mixed-citation></tp:treatment-meta><tp:nomenclature><tp:taxon-name>
              <tp:taxon-name-part taxon-name-part-type="genus" reg="Sinohygrocybe">Sinohygrocybe</tp:taxon-name-part>
              <tp:taxon-name-part taxon-name-part-type="species" reg="tomentosipes">tomentosipes</tp:taxon-name-part>
              <object-id xmlns:xlink="http://www.w3.org/1999/xlink" content-type="mycobank" xlink:type="simple">MB824824</object-id>
            </tp:taxon-name><tp:taxon-authority>C.Q. Wang, Ming Zhang &amp; T.H. Li</tp:taxon-authority><tp:taxon-status xmlns:xlink="http://www.w3.org/1999/xlink" xlink:type="simple">sp. nov.</tp:taxon-status><xref ref-type="fig" rid="F3">Figs 3</xref><xref ref-type="fig" rid="F4">, 4</xref></tp:nomenclature><tp:treatment-sec sec-type="diagnosis" id="SECID0EBFCI"><title>Diagnosis.</title><p>Differs from the other members of the tribe Chromosereae by its larger and more robust basidiomata, concolorous yellow pileus, lamellae and the subsurface of stipe, usually furcate and interveined lamellae and lamellulae, white fibrillose stipe surface, long basidia (up to 80 μm), ratio of basidia to basidiospore length over 5 and even up to 8.</p></tp:treatment-sec><tp:treatment-sec sec-type="etymology" id="SECID0EGFCI"><title>Etymology.</title><p>The species epithet <italic>tomentosipes</italic> refers to the tomentose stipe.</p></tp:treatment-sec><tp:treatment-sec sec-type="material" id="SECID0EWFCI"><title>Type.</title><p>China. Sichuan Province, Panzhihua City, Yanbian County, Gesala Eco-tourism Area, at <named-content xmlns:xlink="http://www.w3.org/1999/xlink" content-type="dwc:verbatimCoordinates" xlink:type="simple"><named-content content-type="geo-json" specific-use="{&#34;type&#34;:&#34;Point&#34;,&#34;coordinates&#34;:[101.433333,27.266667]}" id="NCID0EVGCJ" xlink:type="simple">27°16'N, 101°26'E</named-content></named-content>, alt. 3100 m, 24 Aug 2013, Ming Zhang (GDGM43351, holotype).</p></tp:treatment-sec><tp:treatment-sec sec-type="description" id="SECID0E3FCI"><title>Description.</title><p>Basidiomata small to medium-sized. Pileus 2.5–6 cm diam., convex to applanate, usually slightly depressed in the centre, smooth, dry but subviscid when wet, light yellow to vivid yellow (3A5–8) or to deep yellow (4A5–8), or light orange to dark orange (5A5–8), becoming paler when dry; margin even, straight or upturned and occasionally split when mature. Lamellae up to 7 mm wide, adnate to sinuate or decurrent, distant, 17–22 lamellae per pileus, with 1–3 lamellulae between two complete lamellae, usually furcate, often interveined or anastomosing at lamella base, thick, concolorous with the pileus; lamellar base and lamellulae irregular and occasionally the whole hymenophore irregular; lamellar edge even and concolorous. Context concolorous with lamellae and pileus, unchanged when cut. Stipe 4–6.5 × 0.6–1.2 cm, central or occasionally eccentric, subcylindrical, moderately to densely covered with white tiny adpressed fibres. Odour indistinct.</p><p>Basidiospores 8–10(–10.5) × (4.5–)5–7(–7.5) μm, Q = (1.3–)1.5–1.8, Q<sub>m</sub> = 1.6–1.7, ellipsoid to ellipsoid-oblong, ovoid, not constricted, thin-walled, hyaline, smooth. Basidia 41–80 × 4–10 μm, strongly elongated, narrow clavate, 4-spored, thin-walled; sterigmata up to 10 μm long; ratio of basidia to basidiospore length over 5 and up to 8. Hymenophoral trama subregular, yellow, made up of thin-walled hyphae 3–15 µm wide and usually less than 100 μm long and some conducting elements. Pileipellis a cutis, made up of repent hyphae 3–9 µm wide with the terminal elements 30–80 µm long. Stipitipellis a cutis, with thin-walled hyphae (5–7 μm wide). Clamp-connections present in all tissues.</p></tp:treatment-sec><tp:treatment-sec sec-type="habitat" id="SECID0EHGCI"><title>Habitat and known distribution.</title><p>Gregarious, caespitose, or scattered in broad-leaf forest in subtropical temperate transition zone, so far known only from Sichuan and Hunan Provinces in China.</p></tp:treatment-sec><tp:treatment-sec sec-type="material" id="SECID0EMGCI"><title>Additional specimens examined.</title><p>CHINA, Sichuan Province, Panzhihua City, Yanbian County, Gesala Eco-Tourism Area, at <named-content xmlns:xlink="http://www.w3.org/1999/xlink" content-type="dwc:verbatimCoordinates" xlink:type="simple"><named-content content-type="geo-json" specific-use="{&#34;type&#34;:&#34;Point&#34;,&#34;coordinates&#34;:[101.433333,27.266667]}" id="NCID0EVGCI" xlink:type="simple">27°16'N, 101°26'E</named-content></named-content>, alt. 3100 m, 24 Aug 2013, Ming Zhang (GDGM43347), Chao-Qun Wang (GDGM43352); Hunan Province, Zhuzhou City, Yanling County, Taoyuandong National Nature Reserve, at <named-content xmlns:xlink="http://www.w3.org/1999/xlink" content-type="dwc:verbatimCoordinates" xlink:type="simple"><named-content content-type="geo-json" specific-use="{&#34;type&#34;:&#34;Point&#34;,&#34;coordinates&#34;:[114.000000,26.316667]}" id="NCID0E4GCI" xlink:type="simple">26°19'N, 114°00'E</named-content></named-content>, alt. 1534 m, 23 Nov 2013, Chao-Qun Wang (GDGM50075 and GDGM50149).</p><fig id="F3" position="float" orientation="portrait"><label>Figure 3.</label><caption><p>Basidiomata of <italic><tp:taxon-name><tp:taxon-name-part taxon-name-part-type="genus" reg="Sinohygrocybe">Sinohygrocybe</tp:taxon-name-part><tp:taxon-name-part taxon-name-part-type="species" reg="tomentosipes">tomentosipes</tp:taxon-name-part></tp:taxon-name></italic> (<bold>a–b</bold> GDGM43351 <bold>c–d</bold> GDGM43352 <bold>e</bold> GDGM43347 <bold>f</bold> GDGM50075 <bold>g–h</bold> GDGM50149). Scale bars: 2 cm.</p></caption><graphic xmlns:xlink="http://www.w3.org/1999/xlink" xlink:href="mycokeys-38-059-g003.jpg" position="float" orientation="portrait" xlink:type="simple" id="oo_224724.jpg"/></fig><fig id="F4" position="float" orientation="portrait"><label>Figure 4.</label><caption><p>Line drawings of <italic><tp:taxon-name><tp:taxon-name-part taxon-name-part-type="genus" reg="Sinohygrocybe">Sinohygrocybe</tp:taxon-name-part><tp:taxon-name-part taxon-name-part-type="species" reg="tomentosipes">tomentosipes</tp:taxon-name-part></tp:taxon-name></italic>. <bold>a</bold> Basidiomata <bold>b</bold> Basidiospores <bold>c</bold> Basidia <bold>d</bold> Elements of pileipellis cells <bold>e</bold> Elements of gill trama.</p></caption><graphic xmlns:xlink="http://www.w3.org/1999/xlink" xlink:href="mycokeys-38-059-g004.jpg" position="float" orientation="portrait" xlink:type="simple" id="oo_224725.jpg"/></fig></tp:treatment-sec></tp:taxon-treatment>
