# Supplementary material for: Additions to tribe Chromosereae (Basidiomycota, Hygrophoraceae) from China, including Sinohygrocybe gen. nov. and a first report of Gloioxanthomycesnitidus
Source: MycoKeys. 2018 Aug 28;(38):59–76. doi: 10.3897/mycokeys.38.25427 (PMC6160846; doi:10.3897/mycokeys.38.25427)
Supplement: XML Treatment for Gloioxanthomyces nitidus [file mycokeys.38.25427-treatment3.xml]

<!DOCTYPE tp:taxon-treatment
  PUBLIC "-//TaxonX//DTD Taxonomic Treatment Publishing DTD v0 20100105//EN" "tax-treatment-NSO.dtd">
<tp:taxon-treatment xmlns:tp="http://www.plazi.org/taxpub"><tp:treatment-meta><kwd-group><label>Taxon classification</label><kwd><named-content xmlns:xlink="http://www.w3.org/1999/xlink" content-type="kingdom">Fungi</named-content></kwd><kwd><named-content xmlns:xlink="http://www.w3.org/1999/xlink" content-type="order">Agaricales</named-content></kwd><kwd><named-content xmlns:xlink="http://www.w3.org/1999/xlink" content-type="family">Hygrophoraceae</named-content></kwd></kwd-group><mixed-citation publication-type="journal"><person-group><name><surname>Wang</surname><given-names>Chao-Qun</given-names></name><name><surname>Zhang</surname><given-names>Ming</given-names></name><name><surname>Li</surname><given-names>Tai-Hui</given-names></name><name><surname>Liang</surname><given-names>Xi-Shen</given-names></name><name><surname>Shen</surname><given-names>Ya-Heng</given-names></name></person-group><article-title>Additions to tribe Chromosereae (<tp:taxon-name><tp:taxon-name-part taxon-name-part-type="phylum">Basidiomycota</tp:taxon-name-part></tp:taxon-name>, <tp:taxon-name><tp:taxon-name-part taxon-name-part-type="family">Hygrophoraceae</tp:taxon-name-part></tp:taxon-name>) from China, including <italic><tp:taxon-name><tp:taxon-name-part taxon-name-part-type="genus" reg="Sinohygrocybe">Sinohygrocybe</tp:taxon-name-part></tp:taxon-name></italic> gen. nov. and a first report of <italic><tp:taxon-name><tp:taxon-name-part taxon-name-part-type="genus" reg="Gloioxanthomyces">Gloioxanthomyces</tp:taxon-name-part><tp:taxon-name-part taxon-name-part-type="species" reg="nitidus">nitidus</tp:taxon-name-part></tp:taxon-name></italic></article-title><source>MycoKeys</source><day>28</day><month>8</month><year>2018</year><volume>2018</volume><issue>38</issue><fpage>59</fpage><lpage>76</lpage><pub-id pub-id-type="doi">10.3897/mycokeys.38.25427</pub-id></mixed-citation></tp:treatment-meta><tp:nomenclature><tp:taxon-name>
              <tp:taxon-name-part taxon-name-part-type="genus" reg="Gloioxanthomyces">Gloioxanthomyces</tp:taxon-name-part>
              <tp:taxon-name-part taxon-name-part-type="species" reg="nitidus">nitidus</tp:taxon-name-part>
            </tp:taxon-name><tp:taxon-authority>(Berk. &amp; M.A. Curtis) Lodge, Vizzini, Ercole &amp; Boertm., Fungal Diversity 64: 50 (2014)</tp:taxon-authority><xref ref-type="fig" rid="F5">Figs 5</xref><xref ref-type="fig" rid="F6">, 6</xref><tp:nomenclature-citation-list><tp:nomenclature-citation><tp:taxon-name>
                  <tp:taxon-name-part taxon-name-part-type="genus" reg="Hygrophorus"/>
                  <tp:taxon-name-part taxon-name-part-type="species" reg="nitidus"/>
                </tp:taxon-name><comment>= <tp:taxon-name><tp:taxon-name-part taxon-name-part-type="genus" reg="Hygrophorus">Hygrophorus</tp:taxon-name-part><tp:taxon-name-part taxon-name-part-type="species" reg="nitidus">nitidus</tp:taxon-name-part></tp:taxon-name> Berk. &amp; M.A. Curtis, Ann. Mag. nat. Hist., Ser. 2 12: 424 (1853). </comment></tp:nomenclature-citation></tp:nomenclature-citation-list></tp:nomenclature><tp:treatment-sec sec-type="description" id="SECID0EBLCI"><title>Description.</title><p>Pileus 1.5–3.5 cm wide, convex to nearly plane with a slightly depressed disc, strongly glutinous, yellow, light orange yellow to apricot yellow, even whitish-yellow when mature, clearly striate at margin; pileus margin usually slightly undulating, slightly incurved when young, expanded to flat or partially uplifted when mature. Context thin, yellow to nearly concolorous with pileus, hygrophanous and translucent. Lamellae arcuate-decurrent, narrow at both ends, bright yellow or slightly orange yellow, waxy and fragile, subdistant, usually having 1–3 unequal lamellulae between two lamellae; lamellar edge even, usually gelatinised and sometimes translucent. Stipe 2.5–6 × 0.2–0.5 cm, cylindrical, hollow, yellow to slightly greenish-yellow, smooth, sticky or glutinous with a layer of viscid and translucent material when wet, nearly equal mostly but usually tapering at base.</p><p>Basidiospores 7–9(11) × 5–6.5(7.5) μm, Q=1.25–1.7, Qm=1.48, ellipsoid, not constricted, smooth, hyaline, thin-walled. Basidia 29–39 × 7.5–10 μm, clavate, 4-spored; sterigmata up to 5 μm. Lamellar trama subregular, with hyphal elements 10–20 μm wide. Pileipellis an ixotrichoderm. Clamp connections present.</p></tp:treatment-sec><tp:treatment-sec sec-type="habitat" id="SECID0EHLCI"><title>Habitat and known distribution.</title><p>Solitary or scattered, on moist ground in a mixed forest with mosses in North-eastern China, so far known in North America and East Asia.</p></tp:treatment-sec><tp:treatment-sec sec-type="material" id="SECID0ENLCI"><title>Material examined.</title><p>CHINA. Jilin Province, Antu County, Changbaishan Mountains, 20 August 2012, Ming Zhang, Jiang Xu, Chao-Qun Wang (GDGM41710, GDGM42150 and GDGM42151).</p><fig id="F5" position="float" orientation="portrait"><label>Figure 5.</label><caption><p>Basidiomata of <italic><tp:taxon-name><tp:taxon-name-part taxon-name-part-type="genus" reg="Gloioxanthomyces">Gloioxanthomyces</tp:taxon-name-part><tp:taxon-name-part taxon-name-part-type="species" reg="nitidus">nitidus</tp:taxon-name-part></tp:taxon-name></italic> (<bold>a–b</bold> GDGM41710 <bold>c–d</bold> GDGM42150 <bold>e–f</bold> GDGM42151).</p></caption><graphic xmlns:xlink="http://www.w3.org/1999/xlink" xlink:href="mycokeys-38-059-g005.jpg" position="float" orientation="portrait" xlink:type="simple" id="oo_224727.jpg"/></fig><fig id="F6" position="float" orientation="portrait"><label>Figure 6.</label><caption><p>Line drawings of <italic><tp:taxon-name><tp:taxon-name-part taxon-name-part-type="genus" reg="Gloioxanthomyces">Gloioxanthomyces</tp:taxon-name-part><tp:taxon-name-part taxon-name-part-type="species" reg="nitidus">nitidus</tp:taxon-name-part></tp:taxon-name></italic> (GDGM41710). <bold>a</bold> basidiomata <bold>b</bold> basidiospores <bold>c</bold> basidia.</p></caption><graphic xmlns:xlink="http://www.w3.org/1999/xlink" xlink:href="mycokeys-38-059-g006.jpg" position="float" orientation="portrait" xlink:type="simple" id="oo_224728.jpg"/></fig></tp:treatment-sec></tp:taxon-treatment>
